# Supplementary material for: Applications of Microextraction Technology for the Analysis of Alcoholic Beverages Quality: Current Perspectives and Future Directions
Source: Foods. 2025 Mar 26;14(7):1152. doi: 10.3390/foods14071152 (PMC11988442; doi:10.3390/foods14071152)
Supplement: Supplementary file 1 [file foods-14-01152-s001.zip]

Archive with 1 entries (1 files):
- foods-3539924-supplementary.pdf
